# Supplementary material for: Allelic variation at the vernalization and photoperiod sensitivity loci in Chinese winter wheat cultivars (Triticum aestivum L.)
Source: Front Plant Sci. 2015 Jul 1;6:470. doi: 10.3389/fpls.2015.00470 (PMC4486769; doi:10.3389/fpls.2015.00470)
Supplement: Supplemental Data Sheet 1 — Molecular characterization of vernalization and photoperiod response genes in all wheat cultivars surveyed from the Yellow and Huai valley of China. [file DataSheet1.XLSX]

## Sheet: Sheet1
	Vrn allelic						Ppd-D1 alleles				Ppd-B1 alleles			2011-2012		2012-2013		2013-2014
	Vrn-A1	Vrn-B1	Vrn-D1	Vrn-B3	Vrn-A1 CNV	Ppd-D1	2Kb deletion	TE insertion	5bp deletion	16bp insertion	425bp	994bp	223bp	HD	FD	HD	FD	HD	FD
Jinmai 50	vrn-A1	vrn-B1	Vrn-D1b	vrn-B3	CT	Ppd-D1a	Yes	No	Yes	No	No	No	No	195	200	189	196	179	184
Lumai 19	vrn-A1	vrn-B1	vrn-D1	vrn-B3	CT	Ppd-D1a	Yes	No	Yes	No	No	No	No	196	201	192	198	184	189
Yanzhan 4110	vrn-A1	vrn-B1	Vrn-D1a	vrn-B3	CT	Ppd-D1a	Yes	No	Yes	No	No	No	No	193	197	189	195	179	184
Shuangji 2	vrn-A1	vrn-B1	Vrn-D1a	vrn-B3	CT	Ppd-D1a	Yes	No	Yes	No	No	No	No	192	196	188	191	179	184
Shuangji 4	vrn-A1	vrn-B1	Vrn-D1a	vrn-B3	CT	Ppd-D1a	Yes	No	Yes	No	No	No	No	193	198	186	190	179	182
Jingshuang 16	vrn-A1	vrn-B1	vrn-D1	vrn-B3	CT	Ppd-D1a	Yes	No	Yes	No	Yes	Yes	No	197	200	191	198	180	187
Lumai 14	vrn-A1	vrn-B1	vrn-D1	vrn-B3	CT	Ppd-D1a	Yes	Yes	Yes	No	No	No	No	198	203	192	201	184	189
Ji 87guan739	vrn-A1	Vrn-B1b	vrn-D1	vrn-B3	CT	Ppd-D1a	Yes	No	Yes	No	No	No	No	191	199	190	200	179	185
Yumai 18	vrn-A1	vrn-B1	Vrn-D1b	vrn-B3	CT	Ppd-D1a	Yes	No	Yes	No	No	No	Yes	193	197	189	195	183	188
Yanshi93（13）-1-1-0-1-1	vrn-A1	Vrn-B1a	Vrn-D1a	vrn-B3	CT	Ppd-D1a	Yes	No	Yes	No	Yes	Yes	Yes	187	195	184	189	176	181
Jingshuang 2	vrn-A1	vrn-B1	vrn-D1	vrn-B3	CT	Ppd-D1a	Yes	No	Yes	No	No	No	Yes	196	201	192	200	184	189
Changnong 339-5-1	vrn-A1	vrn-B1	vrn-D1	vrn-B3	CT	Ppd-D1a	Yes	No	Yes	No	No	No	No	195	200	192	200	184	189
Changwei 18	vrn-A1	vrn-B1	vrn-D1	vrn-B3	C	Ppd-D1a	Yes	No	Yes	No	No	No	Yes	197	200	191	199	182	189
Yuan 8444	vrn-A1	Vrn-B1a	Vrn-D1b	vrn-B3	CT	Ppd-D1a	Yes	No	Yes	No	No	No	Yes	190	198	188	192	186	193
Chang 133	vrn-A1	Vrn-B1a	vrn-D1	vrn-B3	CT	Ppd-D1a	Yes	No	Yes	No	No	No	Yes	192	198	189	197	186	193
SW607	vrn-A1	Vrn-B1a	vrn-D1	vrn-B3	C	Ppd-D1a	Yes	No	Yes	No	No	No	No	191	198	188	192	178	185
Han 99-6143	vrn-A1	vrn-B1	vrn-D1	vrn-B3	CT	Ppd-D1a	Yes	No	Yes	No	No	No	No	195	200	190	198	183	188
R 25	vrn-A1	vrn-B1	Vrn-D1a	vrn-B3	CT	Ppd-D1a	Yes	No	Yes	No	Yes	Yes	Yes	193	198	187	191	179	183
Fu 63	vrn-A1	vrn-B1	vrn-D1	vrn-B3	C	Ppd-D1a	Yes	No	Yes	No	No	No	Yes	195	200	190	198	182	188
Yuanxie 62	vrn-A1	vrn-B1	vrn-D1	vrn-B3	CT	Ppd-D1a	Yes	No	Yes	No	No	No	Yes	197	202	191	199	182	189
Jinan 17	vrn-A1	vrn-B1	vrn-D1	vrn-B3	CT	Ppd-D1a	Yes	No	Yes	No	No	No	No	196	201	192	200	184	189
SW601	Vrn-A1a	vrn-B1	vrn-D1	vrn-B3	C	Ppd-D1a	Yes	No	Yes	No	No	Yes	No	193	198	190	197	179	185
SW618	Vrn-A1a	Vrn-B1a	vrn-D1	vrn-B3	C	Ppd-D1a	Yes	No	Yes	No	No	No	No	195	198	191	197	179	183
SW619	Vrn-A1a	Vrn-B1a	vrn-D1	vrn-B3	C	Ppd-D1a	Yes	No	Yes	No	No	No	No	193	198	190	197	180	185
Neixiang 237	vrn-A1	vrn-B1	Vrn-D1a	vrn-B3	CT	Ppd-D1a	Yes	No	Yes	No	No	No	Yes	191	197	188	192	179	184
Neixiang 188	vrn-A1	vrn-B1	vrn-D1	vrn-B3	CT	Ppd-D1a	Yes	No	Yes	No	No	No	Yes	197	201	190	198	184	190
Yunong876	vrn-A1	vrn-B1	Vrn-D1c	vrn-B3	C	Ppd-D1a	Yes	No	Yes	No	No	No	Yes	194	200	190	199	183	189
605	Vrn-A1b	vrn-B1	Vrn-D1b	vrn-B3	CT	Ppd-D1a	Yes	No	Yes	No	Yes	Yes	No	195	200	191	199	181	185
Xiaoyan 54	vrn-A1	vrn-B1	vrn-D1	vrn-B3	CT	Ppd-D1a	Yes	No	Yes	No	Yes	Yes	No	196	202	191	201	183	189
Fengyou 6	vrn-A1	Vrn-B1a	vrn-D1	vrn-B3	CT	Ppd-D1a	Yes	No	Yes	No	No	No	No	191	198	189	199	183	188
Zhongyou 9507	vrn-A1	vrn-B1	vrn-D1	vrn-B3	CT	Ppd-D1a	Yes	No	Yes	No	No	No	No	194	200	191	199	189	196
Haocheng 8901	vrn-A1	vrn-B1	Vrn-D1a	vrn-B3	CT	Ppd-D1a	Yes	No	Yes	No	No	No	No	196	201	192	200	183	189
R59	vrn-A1	vrn-B1	Vrn-D1a	vrn-B3	CT	Ppd-D1a	Yes	No	Yes	No	Yes	No	No	195	200	188	192	179	184
Heixiaomai	vrn-A1	vrn-B1	Vrn-D1a	vrn-B3	CT	Ppd-D1a	Yes	No	Yes	No	Yes	Yes	No	191	197	187	191	178	184
Xiaoyan 6	vrn-A1	vrn-B1	vrn-D1	vrn-B3	CT	Ppd-D1a	Yes	No	Yes	No	Yes	Yes	No	196	203	192	200	182	189
Shan 225	vrn-A1	vrn-B1	Vrn-D1a	vrn-B3	CT	Ppd-D1a	Yes	No	Yes	No	No	No	No	198	203	195	203	185	190
Shannong 28	vrn-A1	vrn-B1	Vrn-D1a	vrn-B3	C	Ppd-D1a	Yes	No	Yes	No	Yes	No	No	194	198	189	196	179	187
Xinong 164	vrn-A1	Vrn-B1b	vrn-D1	vrn-B3	CT	Ppd-D1a	Yes	No	Yes	No	Yes	Yes	No	191	197	189	196	179	187
HP2-112	vrn-A1	Vrn-B1a	vrn-D1	vrn-B3	C	Ppd-D1a	Yes	No	Yes	No	No	No	No	193	200	190	199	178	187
SW608	vrn-A1	vrn-B1	vrn-D1	vrn-B3	CT	Ppd-D1a	Yes	No	Yes	No	No	No	No	195	201	192	202	184	189
SW609	vrn-A1	Vrn-B1a	vrn-D1	vrn-B3	C	Ppd-D1a	Yes	No	Yes	No	No	No	No	192	199	189	196	177	187
Han 98-4025	vrn-A1	vrn-B1	vrn-D1	vrn-B3	CT	Ppd-D1a	Yes	No	Yes	No	No	No	Yes	194	200	192	201	184	190
NP 209-1-2-1	vrn-A1	vrn-B1	vrn-D1	vrn-B3	CT	Ppd-D1a	Yes	No	Yes	No	Yes	No	Yes	197	202	192	201	182	189
Pingyang 181	vrn-A1	vrn-B1	Vrn-D1a	Vrn-B3a	CT	Ppd-D1a	Yes	No	Yes	No	No	No	No	193	198	190	198	179	187
Yumai 2	vrn-A1	vrn-B1	vrn-D1	vrn-B3	CT	Ppd-D1a	Yes	No	Yes	No	No	No	No	195	200	190	199	182	189
Bainong 3217	vrn-A1	vrn-B1	Vrn-D1a	vrn-B3	C	Ppd-D1a	Yes	No	Yes	No	No	No	No	193	198	192	199	184	189
Jing 411	vrn-A1	vrn-B1	vrn-D1	vrn-B3	CT	Ppd-D1a	Yes	No	Yes	No	Yes	Yes	No	196	202	192	200	184	189
Beijing 8686	vrn-A1	vrn-B1	vrn-D1	vrn-B3	CT	Ppd-D1a	Yes	No	Yes	No	No	No	Yes	201	202	191	201	183	189
Xuzhou 14	vrn-A1	vrn-B1	vrn-D1	vrn-B3	C	Ppd-D1a	Yes	No	Yes	No	No	Yes	Yes	194	200	192	199	182	188
Yangmai 4	vrn-A1	Vrn-B1b	Vrn-D1a	vrn-B3	C	Ppd-D1a	Yes	No	Yes	No	No	No	Yes	192	197	189	197	179	184
Yangmai 5	vrn-A1	vrn-B1	Vrn-D1a	vrn-B3	CT	Ppd-D1a	Yes	No	Yes	No	Yes	Yes	No	191	197	188	192	178	184
Shannong 1870	vrn-A1	vrn-B1	vrn-D1	vrn-B3	C	Ppd-D1a	Yes	No	Yes	No	No	No	Yes	199	203	194	202	184	191
Beijing 837	vrn-A1	vrn-B1	vrn-D1	vrn-B3	CT	Ppd-D1a	Yes	No	Yes	No	No	No	Yes	197	202	192	200	185	191
SW604	Vrn-A1a	Vrn-B1a	vrn-D1	vrn-B3	C	Ppd-D1b	No	Yes	Yes	No	No	No	No	198	202	192	200	188	195
SW625	vrn-A1	Vrn-B1a	vrn-D1	vrn-B3	C	Ppd-D1a	Yes	No	Yes	No	No	No	No	194	199	188	193	182	188
Lu 955159	vrn-A1	vrn-B1	vrn-D1	vrn-B3	CT	Ppd-D1a	Yes	No	Yes	No	No	No	Yes	195	200	192	199	182	189
Han97-5085	vrn-A1	vrn-B1	vrn-D1	vrn-B3	CT	Ppd-D1a	Yes	No	Yes	No	Yes	No	No	199	203	195	202	185	191
Han 98-6026	vrn-A1	vrn-B1	vrn-D1	vrn-B3	CT	Ppd-D1a	Yes	No	Yes	No	Yes	No	No	198	202	195	202	186	192
Han 94-8014	vrn-A1	vrn-B1	Vrn-D1a	vrn-B3	CT	Ppd-D1b	No	No	Yes	No	No	No	No	196	200	192	200	184	189
SW652	vrn-A1	Vrn-B1a	vrn-D1	vrn-B3	C	Ppd-D1b	Yes	Yes	No	No	No	No	No	194	198	190	198	182	187
Beijing 6	vrn-A1	vrn-B1	vrn-D1	vrn-B3	CT	Ppd-D1b	Yes	Yes	No	No	No	No	Yes	198	202	195	202	188	192
Weimai 4	vrn-A1	vrn-B1	Vrn-D1b	vrn-B3	CT	Ppd-D1a	Yes	No	Yes	No	No	No	No	197	203	192	202	184	189
Zhongnong 28	vrn-A1	vrn-B1	vrn-D1	vrn-B3	CT	Ppd-D1a	Yes	No	Yes	No	Yes	Yes	No	197	205	195	202	185	191
Zhong mai 9	vrn-A1	vrn-B1	vrn-D1	vrn-B3	CT	Ppd-D1a	Yes	No	Yes	No	Yes	Yes	No	198	203	192	202	184	191
Jimai 13	vrn-A1	vrn-B1	vrn-D1	vrn-B3	C	Ppd-D1a	Yes	No	Yes	No	No	No	Yes	198	203	192	202	184	190
Beijing 841	vrn-A1	vrn-B1	vrn-D1	vrn-B3	CT	Ppd-D1a	Yes	No	Yes	No	No	No	No	198	203	195	202	184	191
Nanda 2419	vrn-A1	vrn-B1	Vrn-D1a	vrn-B3	C	Ppd-D1a	Yes	No	Yes	No	No	No	No	193	198	190	197	182	189
Nongda 311	vrn-A1	vrn-B1	vrn-D1	vrn-B3	CT	Ppd-D1b	No	Yes	Yes	No	No	No	No	201	205	202	206	194	199
Jingyang 60	vrn-A1	vrn-B1	vrn-D1	vrn-B3	CT	Ppd-D1b	No	Yes	Yes	No	No	No	No	206	211	204	209	195	200
Jinan 4	vrn-A1	vrn-B1	vrn-D1	vrn-B3	CT	Ppd-D1b	No	Yes	No	No	Yes	No	Yes	201	205	195	203	188	192
Funo	vrn-A1	vrn-B1	Vrn-D1a	vrn-B3	CT	Ppd-D1a	Yes	No	Yes	No	Yes	Yes	No	196	200	194	200	183	189
Zhengyin 1	vrn-A1	vrn-B1	Vrn-D1a	vrn-B3	C	Ppd-D1a	Yes	No	Yes	No	No	No	No	188	194	188	193	179	184
Early prenumium	vrn-A1	vrn-B1	Vrn-D1b	vrn-B3	CT	Ppd-D1a	Yes	No	Yes	No	No	No	Yes	191	197	188	192	179	184
TIBET	vrn-A1	vrn-B1	vrn-D1	vrn-B3	CT	Ppd-D1a	Yes	No	Yes	No	No	Yes	No	207	212	199	207	188	195
Yanda 1817	vrn-A1	vrn-B1	vrn-D1	Vrn-B3b	CT	Ppd-D1b	Yes	Yes	Yes	No	No	No	No	207	210	205	213	194	206
Xiaobaimai（Jing856）	vrn-A1	vrn-B1	vrn-D1	Vrn-B3a	CT	Ppd-D1b	No	Yes	Yes	No	No	No	No	206	210	205	211	194	206
Triumph	Vrn-A1b	vrn-B1	vrn-D1	vrn-B3	CT	Ppd-D1b	Yes	Yes	No	No	No	No	No	207	210	208	212	194	207
Mianyang 79-2	vrn-A1	vrn-B1	Vrn-D1a	vrn-B3	CT	Ppd-D1a	Yes	No	Yes	No	Yes	No	No	191	196	188	196	179	184
Sumai 3	vrn-A1	vrn-B1	vrn-D1	vrn-B3	CT	Ppd-D1a	Yes	No	Yes	No	No	No	Yes	187	194	190	196	183	189
Pinchun 16	vrn-A1	vrn-B1		vrn-B3	CT	Ppd-D1b	Yes	No	No	No	No	No	No	194	198	189	197	183	189
Yumai 29	vrn-A1	vrn-B1	Vrn-D1a	vrn-B3	C	Ppd-D1a	Yes	No	Yes	No	Yes	No	No	194	200	190	198	182	188
Sanhan 8675	vrn-A1	vrn-B1	vrn-D1	vrn-B3	CT	Ppd-D1a	Yes	No	Yes	No	No	No	No	197	202	192	199	183	188
Fengkang 8	vrn-A1	vrn-B1	vrn-D1	vrn-B3	CT	Ppd-D1a	Yes	No	Yes	No	No	No	No	197	202	189	196	183	187
Shi 82-5448	vrn-A1	vrn-B1	Vrn-D1a	vrn-B3	C	Ppd-D1a	Yes	No	Yes	No	Yes	Yes	No	194	199	189	197	181	187
Han 93-4686	vrn-A1	vrn-B1	Vrn-D1b	vrn-B3	CT	Ppd-D1a	Yes	No	Yes	No	No	No	No	197	202	193	200	185	190
Jishen 5099	vrn-A1	vrn-B1	vrn-D1	vrn-B3	CT	Ppd-D1a	Yes	No	Yes	No	No	No	Yes	196	201	192	202	183	189
Lankao 5	vrn-A1	vrn-B1	Vrn-D1a	vrn-B3	CT	Ppd-D1a	Yes	No	Yes	No	No	No	No	187	194	188	197	183	189
Han 94-5316	vrn-A1	vrn-B1	vrn-D1	vrn-B3	CT	Ppd-D1a	Yes	No	Yes	No	No	No	Yes	195	200	190	201	182	187
Shannong 253	vrn-A1	Vrn-B1a	vrn-D1	vrn-B3	CT	Ppd-D1a	Yes	No	Yes	No	Yes	Yes	No	195	201	190	198	183	189
89150	vrn-A1	Vrn-B1a	vrn-D1	vrn-B3	CT	Ppd-D1a	Yes	No	Yes	No	Yes	Yes	No	195	200	190	198	185	192
Youxuan14xuan-1	vrn-A1	vrn-B1	vrn-D1	vrn-B3	CT	Ppd-D1b	Yes	No	Yes	No	Yes	Yes	No	198	202	191	199	184	189
RS9701	vrn-A1	vrn-B1	vrn-D1	vrn-B3	CT	Ppd-D1a	Yes	No	Yes	No	No	No	Yes	194	199	190	198	179	185
Shan 354	vrn-A1	Vrn-B1a	vrn-D1	vrn-B3	C	Ppd-D1a	Yes	No	Yes	No	Yes	Yes	No	194	198	190	198	182	187
Han 97-5297	vrn-A1	vrn-B1	vrn-D1	vrn-B3	CT	Ppd-D1a	Yes	No	Yes	No	Yes	Yes	No	198	202	194	202	184	191
Lankao 4	vrn-A1	Vrn-B1a	vrn-D1	vrn-B3	CT	Ppd-D1a	Yes	No	Yes	No	No	No	No	198	202	192	201	185	191
Xu 9639	vrn-A1	vrn-B1	vrn-D1	vrn-B3	CT	Ppd-D1a	Yes	No	Yes	No	No	No	No	197	202	193	200	185	191
Jimai 6	vrn-A1	vrn-B1	vrn-D1	vrn-B3	CT	Ppd-D1a	Yes	No	Yes	No	No	No	No	200	206	198	206	187	193
01-zhong 424	Vrn-A1a	vrn-B1	vrn-D1	vrn-B3	CT	Ppd-D1a	Yes	No	Yes	No	No	No	No	198	202	194	202	187	192
01-zhong 427	vrn-A1	vrn-B1	vrn-D1	vrn-B3	CT	Ppd-D1a	Yes	No	Yes	No	No	No	Yes	198	203	194	202	184	190
Yanyou 361	vrn-A1	vrn-B1	vrn-D1	vrn-B3	CT	Ppd-D1a	Yes	No	Yes	No	Yes	No	No	198	203	194	202	189	194
Zhongyou 9507（ai）	vrn-A1	vrn-B1	vrn-D1	vrn-B3	CT	Ppd-D1a	Yes	No	Yes	No	No	No	No	198	202	194	202	187	192
Zhengmai 98	vrn-A1	vrn-B1	vrn-D1	vrn-B3	CT	Ppd-D1a	Yes	No	Yes	No	No	No	Yes	188	194	187	192	179	184
Ningchun 10	vrn-A1	vrn-B1	vrn-D1	vrn-B3	C	Ppd-D1b	Yes	Yes	Yes	No	No	No	No	200	204	199	205	188	193
9783	vrn-A1	vrn-B1	vrn-D1	vrn-B3	CT	Ppd-D1a	Yes	No	Yes	No	No	No	No	197	200	191	198	184	190
Zhengmai 9201	vrn-A1	vrn-B1	Vrn-D1b	vrn-B3	CT	Ppd-D1a	Yes	No	Yes	No	Yes	Yes	No	196	200	191	199	183	189
Fengyou 8	vrn-A1	vrn-B1	Vrn-D1b	vrn-B3	C	Ppd-D1a	Yes	No	Yes	No	No	No	Yes	195	199	190	197	180	187
Linkang 5027	vrn-A1	vrn-B1	vrn-D1	vrn-B3	CT	Ppd-D1b	Yes	No	Yes	No	No	Yes	No	196	201	192	201	183	189
Xinyin 13-2	vrn-A1	vrn-B1	Vrn-D1a	vrn-B3	CT	Ppd-D1a	Yes	No	Yes	No	No	No	Yes	194	199	190	199	181	189
Henong 2552	vrn-A1	vrn-B1	Vrn-D1b	vrn-B3	CT	Ppd-D1a	Yes	No	Yes	No	No	No	No	194	199	188	196	179	184
Kang 4285	vrn-A1	vrn-B1	vrn-D1	vrn-B3	CT	Ppd-D1a	Yes	No	Yes	No	Yes	Yes	No	197	200	192	200	184	189
Chuanyu 10	vrn-A1	vrn-B1	Vrn-D1a	vrn-B3	CT	Ppd-D1a	Yes	No	Yes	No	Yes	Yes	No	189	195	189	196	180	185
Xingmai 1	vrn-A1	vrn-B1	Vrn-D1b	vrn-B3	CT	Ppd-D1a	Yes	No	Yes	No	No	No	No	194	199	189	198	178	184
Yanzhan 1	vrn-A1	Vrn-B1a	Vrn-D1a	vrn-B3	CT	Ppd-D1a	Yes	No	Yes	No	Yes	No	No	186	193	185	190	176	183
92C11-4-1-13-3-11	vrn-A1	vrn-B1	vrn-D1	vrn-B3	CT	Ppd-D1a	Yes	No	Yes	No	No	No	No	195	200	190	196	180	185
96C21-67-2-28	vrn-A1	vrn-B1	vrn-D1	vrn-B3	C	Ppd-D1a	Yes	No	Yes	No	No	No	Yes	195	199	190	197	182	189
9621-08-07	vrn-A1	vrn-B1	vrn-D1	vrn-B3	CT	Ppd-D1a	Yes	No	Yes	No	Yes	Yes	No	196	200	192	198	185	191
Cang 87-1	vrn-A1	vrn-B1	Vrn-D1a	vrn-B3	C	Ppd-D1a	Yes	No	Yes	No	No	No	Yes	187	193	186	191	178	183
01-shi88	vrn-A1	vrn-B1	vrn-D1	vrn-B3	CT	Ppd-D1a	Yes	No	Yes	No	No	No	Yes	197	200	191	197	184	190
Zhengzhou 005	vrn-A1	vrn-B1	vrn-D1	vrn-B3	CT	Ppd-D1a	No	Yes	Yes	No	No	No	Yes	198	202	195	200	184	190
R57	vrn-A1	vrn-B1	Vrn-D1a	vrn-B3	CT	Ppd-D1a	Yes	No	Yes	No	Yes	Yes	No	195	201	191	198	182	188
Heputou	vrn-A1	vrn-B1	Vrn-D1a	vrn-B3	C	Ppd-D1a	Yes	No	Yes	No	Yes	Yes	No	195	201	192	200	184	190
Nannongda 96Co76	vrn-A1	vrn-B1	vrn-D1	vrn-B3	CT	Ppd-D1a	Yes	No	Yes	No	Yes	Yes	No	198	203	192	198	180	185
Zhengmai 8998	vrn-A1	vrn-B1	Vrn-D1b	vrn-B3	CT	Ppd-D1a	Yes	Yes	Yes	No	No	No	No	194	200	191	199	182	189
Lankao 1	vrn-A1	vrn-B1	vrn-D1	vrn-B3	CT	Ppd-D1a	Yes	No	Yes	No	No	Yes	No	198	202	192	200	185	191
Zhengda 6	vrn-A1	vrn-B1	vrn-D1	vrn-B3	CT	Ppd-D1a	Yes	No	Yes	No	No	No	No	198	203	195	203	185	192
Abbondanza	vrn-A1	Vrn-B1a	vrn-D1	vrn-B3	C	Ppd-D1a	Yes	No	Yes	No	No	No	No	197	202	192	200	182	189
Orofen	vrn-A1	Vrn-B1b	vrn-D1	vrn-B3	C	Ppd-D1a	Yes	No	Yes	No	No	No	Yes	193	198	190	199	179	186
XJ1	vrn-A1	Vrn-B1a	Vrn-D1a	vrn-B3	C	Ppd-D1b	No	Yes	Yes	No	No	No	No	207	214	204	209	192	200
YN3	vrn-A1	vrn-B1	Vrn-D1a	vrn-B3	CT	Ppd-D1b	No	No	Yes	No	Yes	No	No	203	207	202	208	192	199
Nanda 010-2776-2	vrn-A1	vrn-B1	Vrn-D1b	vrn-B3	CT	Ppd-D1a	Yes	No	Yes	No	No	No	No	187	193	186	190	179	185
Nonglin 10	vrn-A1	vrn-B1	vrn-D1	vrn-B3	CT	Ppd-D1a	Yes	No	Yes	No	No	No	No	190	196	189	196	189	194
Shuiyuan 86	vrn-A1	vrn-B1	vrn-D1	vrn-B3	CT	Ppd-D1a	Yes	No	Yes	No	No	No	No	203	207	198	202	191	196
Lovin 10	vrn-A1	vrn-B1	Vrn-D1b	Vrn-B3a	CT	Ppd-D1b	No	Yes	Yes	No	No	No	No	203	206	200	204	184	190
Beijing 8	vrn-A1	vrn-B1	Vrn-D1a	vrn-B3	CT	Ppd-D1a	Yes	No	Yes	No	No	No	Yes	196	201	192	200	180	187
Keyi 26	vrn-A1	vrn-B1	Vrn-D1a	vrn-B3	CT	Ppd-D1a	Yes	No	Yes	No	Yes	Yes	No	195	201	190	197	182	189
Gao 38	vrn-A1	Vrn-B1b	vrn-D1	vrn-B3	CT	Ppd-D1a	Yes	No	Yes	No	No	No	Yes	194	200	190	198	181	187
Anyang 1	vrn-A1	Vrn-B1a	vrn-D1	vrn-B3	C	Ppd-D1a	Yes	No	Yes	No	Yes	No	No	194	200	189	196	185	190
Ganmai 8	vrn-A1	vrn-B1	vrn-D1	vrn-B3	C	Ppd-D1a	Yes	No	Yes	No	Yes	No	No	198	203	192	199	184	190
Ardito	vrn-A1	vrn-B1	vrn-D1	vrn-B3	CT	Ppd-D1b	No	Yes	No	No	Yes	Yes	No	199	203	194	202	184	191
Yannong 15	vrn-A1	vrn-B1	vrn-D1	vrn-B3	CT	Ppd-D1a	Yes	No	Yes	No	No	No	Yes	196	202	191	199	184	188
Neixiang 5	vrn-A1	vrn-B1	vrn-D1	vrn-B3	CT	Ppd-D1a	Yes	No	Yes	No	No	No	No	193	198	190	197	181	188
Chuanmai 8	vrn-A1	Vrn-B1a	vrn-D1	vrn-B3	CT	Ppd-D1a	Yes	No	Yes	No	No	No	No	194	199	187	191	181	187
Yuannong 107（ck3)	vrn-A1	vrn-B1	vrn-D1	vrn-B3	CT	Ppd-D1a	Yes	No	Yes	No	No	No	Yes	197	201	190	198	184	190
Shan 150（ck4)	vrn-A1	vrn-B1	Vrn-D1b	vrn-B3	CT	Ppd-D1a	Yes	No	Yes	No	Yes	Yes	No	195	200	190	197	183	189
Chenny(ck6)	vrn-A1	vrn-B1	vrn-D1	vrn-B3	CT	Ppd-D1b	Yes	Yes	No	No	No	No	No	212	216	206	211	205	210
Xianyangchaodasui	vrn-A1	vrn-B1	Vrn-D1a	vrn-B3	C	Ppd-D1a	Yes	No	Yes	No	No	No	No	195	199	189	196	185	191
Guinong 11	vrn-A1	vrn-B1	Vrn-D1a	vrn-B3	CT	Ppd-D1a	Yes	No	Yes	No	No	No	No	193	198	188	192	179	185
Beinongda A43	vrn-A1	vrn-B1	Vrn-D1a	vrn-B3	CT	Ppd-D1a	Yes	No	Yes	No	No	No	No	195	199	189	195	183	189
Beinongda 6282	vrn-A1	vrn-B1	Vrn-D1a	vrn-B3	CT	Ppd-D1a	Yes	No	Yes	No	No	No	No	193	199	189	196	179	185
Beinongda 92	vrn-A1	vrn-B1	Vrn-D1a	vrn-B3	C	Ppd-D1a	Yes	No	Yes	No	No	No	No	190	196	189	195	182	185
Ai 2	vrn-A1	vrn-B1	vrn-D1	vrn-B3	CT	Ppd-D1a	Yes	No	Yes	No	No	No	No	197	202	192	200	185	190
Ai 4	vrn-A1	vrn-B1	vrn-D1	vrn-B3	CT	Ppd-D1a	Yes	No	Yes	No	No	No	No	196	201	192	197	184	190
Nongda 6282	vrn-A1	vrn-B1	Vrn-D1a	vrn-B3	CT	Ppd-D1a	Yes	No	Yes	No	No	No	No	195	200	190	197	184	188
Zhengzhou 8761	vrn-A1	vrn-B1	vrn-D1	vrn-B3	CT	Ppd-D1a	Yes	No	Yes	No	No	No	No	197	202	192	202	184	190
Huaiyin 9628	vrn-A1	vrn-B1	Vrn-D1a	vrn-B3	CT	Ppd-D1a	Yes	No	Yes	No	No	No	No	196	201	190	198	184	189
Shi 012056*	vrn-A1	vrn-B1	Vrn-D1a	vrn-B3	CT	Ppd-D1a	Yes	No	Yes	No	No	No	Yes	195	202	190	200	183	189
Gaoyou 22	vrn-A1	vrn-B1	Vrn-D1a	vrn-B3	CT	Ppd-D1a	Yes	No	Yes	No	Yes	Yes	No	192	197	188	192	178	184
Gaoyou 25	vrn-A1	vrn-B1	Vrn-D1a	vrn-B3	CT	Ppd-D1a	Yes	No	Yes	No	No	No	No	195	199	192	198	184	189
Gaoyou 28	vrn-A1	vrn-B1	Vrn-D1a	vrn-B3	CT	Ppd-D1a	Yes	No	Yes	No	Yes	Yes	No	195	200	190	199	183	188
Yanshi 16	vrn-A1	vrn-B1	Vrn-D1a	vrn-B3	CT	Ppd-D1a	Yes	No	Yes	No	No	No	Yes	196	200	192	200	184	190
Shannong M12	vrn-A1	vrn-B1	Vrn-D1a	vrn-B3	CT	Ppd-D1a	Yes	No	Yes	No	No	No	Yes	191	197	188	195	178	185
Shannong M17	vrn-A1	vrn-B1	vrn-D1	vrn-B3	C	Ppd-D1a	Yes	No	Yes	No	No	No	Yes	198	203	192	202	186	192
Ji C527-2	vrn-A1	vrn-B1	vrn-D1	vrn-B3	CT	Ppd-D1a	Yes	No	Yes	No	No	No	Yes	194	200	189	197	179	189
Ji C524-1	vrn-A1	vrn-B1	Vrn-D1a	vrn-B3	C	Ppd-D1a	Yes	No	Yes	No	No	No	Yes	191	197	188	192	178	184
Mianyang 8640	vrn-A1	Vrn-B1a	Vrn-D1a	vrn-B3	CT	Ppd-D1a	Yes	No	Yes	No	Yes	Yes	No	193	199	188	192	179	184
Guinog 16	vrn-A1	vrn-B1	Vrn-D1a	vrn-B3	C	Ppd-D1a	Yes	No	Yes	No	Yes	Yes	No	188	193	186	190	176	182
Yumai 43	vrn-A1	vrn-B1	Vrn-D1a	vrn-B3	CT	Ppd-D1a	Yes	No	Yes	No	Yes	Yes	No	191	200	188	192	180	188
Henong 35-4-14	vrn-A1	vrn-B1	vrn-D1	vrn-B3	C	Ppd-D1a	Yes	No	Yes	No	Yes	Yes	No	193	200	190	199	185	191
Mianyang 8168-0-14	vrn-A1	vrn-B1	Vrn-D1a	vrn-B3	CT	Ppd-D1a	Yes	No	Yes	No	No	No	No	196	200	191	198	180	188
Jihan 2	vrn-A1	vrn-B1	Vrn-D1a	vrn-B3	C	Ppd-D1a	Yes	No	Yes	No	No	No	No	191	197	188	192	177	184
Wan 798	vrn-A1	vrn-B1	Vrn-D1a	vrn-B3	CT	Ppd-D1a	Yes	No	Yes	No	Yes	Yes	No	189	195	187	192	178	184
Zhengda 9405	vrn-A1	vrn-B1	vrn-D1	vrn-B3	CT	Ppd-D1a	Yes	No	Yes	No	No	No	Yes	195	200	190	199	182	187
Xinmai 13	vrn-A1	vrn-B1	Vrn-D1a	vrn-B3	CT	Ppd-D1a	Yes	No	Yes	No	Yes	Yes	No	194	200	189	197	179	187
Bonong 653	vrn-A1	vrn-B1	Vrn-D1a	vrn-B3	C	Ppd-D1a	Yes	No	Yes	No	No	No	No	191	197	189	192	179	184
Shannong 413863	vrn-A1	vrn-B1	Vrn-D1c	vrn-B3	C	Ppd-D1a	Yes	No	Yes	No	No	No	No	194	200	190	199	184	192
Shaan 89150	vrn-A1	vrn-B1	Vrn-D1b	vrn-B3	CT	Ppd-D1a	Yes	No	Yes	No	Yes	Yes	Yes	195	200	191	198	184	190
Xian 93991ai	vrn-A1	vrn-B1	vrn-D1	vrn-B3	CT	Ppd-D1a	Yes	No	Yes	No	No	No	Yes	193	199	189	197	179	187
Wansu 9908	vrn-A1	vrn-B1	vrn-D1	vrn-B3	CT	Ppd-D1a	Yes	No	Yes	No	No	No	Yes	193	199	189	197	180	188
Xinmai 18*	vrn-A1	vrn-B1	Vrn-D1c	vrn-B3	CT	Ppd-D1a	Yes	No	Yes	No	No	No	No	194	200	190	198	179	187
Xuzhou 954	vrn-A1	vrn-B1	Vrn-D1a	vrn-B3	C	Ppd-D1a	Yes	No	Yes	No	Yes	No	No	194	200	190	197	179	187
Shannog 972363	vrn-A1	vrn-B1	Vrn-D1b	vrn-B3	CT	Ppd-D1a	Yes	No	Yes	No	No	No	No	196	202	192	200	183	189
Zhengyou 6	vrn-A1	vrn-B1	vrn-D1	vrn-B3	CT	Ppd-D1a	Yes	No	Yes	No	No	No	No	193	199	189	197	180	189
Jing 2001*	vrn-A1	vrn-B1	vrn-D1	vrn-B3	C	Ppd-D1a	Yes	No	Yes	No	No	No	Yes	200	206	195	202	186	193
Longmai 977	vrn-A1	vrn-B1	vrn-D1	vrn-B3	CT	Ppd-D1a	Yes	No	Yes	No	No	No	No	200	205	200	205	188	193
Longmai 908	vrn-A1	vrn-B1	vrn-D1	vrn-B3	CT	Ppd-D1b	Yes	Yes	No	No	No	No	Yes	198	204	196	203	188	194
98 shuijian-1*	vrn-A1	vrn-B1	Vrn-D1b	vrn-B3	CT	Ppd-D1a	Yes	No	Yes	No	No	No	No	199	205	196	204	188	193
Longmai 135*	vrn-A1	vrn-B1	Vrn-D1b	vrn-B3	CT	Ppd-D1a	Yes	No	Yes	No	No	No	No	199	205	198	204	186	193
Longmai 328*	vrn-A1	vrn-B1	Vrn-D1b	vrn-B3	CT	Ppd-D1a	Yes	No	Yes	No	No	No	No	198	203	197	204	187	193
Xiaoyan 81*	vrn-A1	vrn-B1	vrn-D1	vrn-B3	CT	Ppd-D1a	Yes	No	Yes	No	Yes	Yes	No	195	201	190	197	181	188
Beinog 95	vrn-A1	vrn-B1	vrn-D1	vrn-B3	CT	Ppd-D1a	Yes	No	Yes	No	Yes	Yes	No	194	201	190	200	183	189
Jinan 124	vrn-A1	vrn-B1	vrn-D1	vrn-B3	CT	Ppd-D1a	Yes	No	Yes	No	No	No	No	198	203	195	203	184	190
Jimai 1	vrn-A1	Vrn-B1b	vrn-D1	vrn-B3	C	Ppd-D1a	Yes	No	Yes	No	Yes	Yes	No	191	198	190	197	181	188
Yumai 35	vrn-A1	vrn-B1	vrn-D1	vrn-B3	CT	Ppd-D1a	Yes	No	Yes	No	No	No	Yes	196	202	192	198	183	189
Jinmai 45	vrn-A1	vrn-B1	vrn-D1	vrn-B3	CT	Ppd-D1a	Yes	No	Yes	No	No	No	No	196	202	191	199	182	188
Xian 8	vrn-A1	Vrn-B1b	vrn-D1	vrn-B3	CT	Ppd-D1a	Yes	No	Yes	No	No	No	Yes	194	200	190	198	182	188
Yangmai 7	vrn-A1	Vrn-B1a	Vrn-D1a	vrn-B3	CT	Ppd-D1a	Yes	No	Yes	No	No	No	Yes	190	198	188	192	179	187
Aifeng 3	vrn-A1	Vrn-B1a	Vrn-D1a	vrn-B3	CT	Ppd-D1a	Yes	No	Yes	No	No	No	No	198	203	195	201	184	189
Yangmai 6	vrn-A1	Vrn-B1b	Vrn-D1b	vrn-B3	CT	Ppd-D1a	Yes	No	Yes	No	Yes	Yes	No	190	197	189	196	182	187
Jimai 2	vrn-A1	vrn-B1	vrn-D1	vrn-B3	CT	Ppd-D1a	Yes	No	Yes	No	Yes	Yes	No	195	200	190	196	184	189
Fu 9468	vrn-A1	vrn-B1	vrn-D1	vrn-B3	CT	Ppd-D1a	Yes	No	Yes	No	No	No	No	196	202	192	200	184	190
Hesheng 2	vrn-A1	vrn-B1	vrn-D1	vrn-B3	C	Ppd-D1a	Yes	No	Yes	No	No	No	No	187	194	186	192	182	188
Beijing 841	vrn-A1	Vrn-B1b	Vrn-D1a	vrn-B3	CT	Ppd-D1a	Yes	No	Yes	No	Yes	No	No	187	192	184	189	177	182
Beijing 6	vrn-A1	vrn-B1	vrn-D1	vrn-B3	CT	Ppd-D1b	No	Yes	Yes	No	No	No	Yes	198	202	195	202	186	192
Yu204	vrn-A1	vrn-B1	Vrn-D1b	vrn-B3	C	Ppd-D1a	Yes	No	Yes	No	No	No	Yes	-	-	195	203	183	189
Yu205	vrn-A1	vrn-B1	Vrn-D1b	vrn-B3	CT	Ppd-D1a	Yes	No	Yes	No	Yes	Yes	Yes	-	-	186	191	179	182
